# Supplementary material for: Dietary Folic Acid Supplementation Attenuates Maternal High-Fat Diet-Induced Fetal Intrauterine Growth Retarded via Ameliorating Placental Inflammation and Oxidative Stress in Rats
Source: Nutrients. 2023 Jul 24;15(14):3263. doi: 10.3390/nu15143263 (PMC10385450; doi:10.3390/nu15143263)
Supplement: Supplementary file 1 [file nutrients-15-03263-s001.zip]

Archive with 1 entries (1 files):
- nutrients-2479595-supplementary.pdf
